# Supplementary material for: Pharmacogenetics of Neoadjuvant MAP Chemotherapy in Localized Osteosarcoma: A Study Based on Data from the GEIS-33 Protocol
Source: Pharmaceutics. 2024 Dec 12;16(12):1585. doi: 10.3390/pharmaceutics16121585 (PMC11677811; doi:10.3390/pharmaceutics16121585)
Supplement: Supplementary file 1 [file pharmaceutics-16-01585-s001.zip]

Archive with 1 entries (1 files):
- pharmaceutics-3272306-supplementary.pdf
